# Supplementary material for: Functional Studies on the LiAG1 Gene of Lilium ‘Ice Pink Queen’ in Flower Development
Source: Plants (Basel). 2025 Jan 22;14(3):323. doi: 10.3390/plants14030323 (PMC11821223; doi:10.3390/plants14030323)
Supplement: Supplementary file 1 [file plants-14-00323-s001.zip]

Archive with 1 entries (1 files):
- plants-3283505-supplementary.pdf
